# Supplementary material for: Important functional role of the protein osteopontin in the progression of malignant pleural mesothelioma
Source: Front Immunol. 2023 Jun 16;14:1116430. doi: 10.3389/fimmu.2023.1116430 (PMC10312076; doi:10.3389/fimmu.2023.1116430)
Supplement: Supplementary Table 1 — Single-Cell Transcriptome Sequencing analysis: list of DEGs. [file Table_1.xlsx]

## Sheet: shOPN_vs_CTR
	symbol	entrez	genename	log2FoldChange	padj
ENSMUSG00000026360	Rgs2	19735	regulator of G-protein signaling 2	3.67607	2.85253e-05
ENSMUSG00000020774	Aspa	11484	aspartoacylase	3.01105	5.40237e-07
ENSMUSG00000020354	Sgcd	24052	sarcoglycan, delta (dystrophin-associated glycoprotein)	2.78699	7.09707e-06
ENSMUSG00000019787	Trdn	76757	triadin	2.69351	0.0136921
ENSMUSG00000086584				2.40801	0.00542311
ENSMUSG00000031125	3830403N18Rik	70691	RIKEN cDNA 3830403N18 gene	2.21829	1.08124e-32
ENSMUSG00000057182	Scn3a	20269	sodium channel, voltage-gated, type III, alpha	2.20962	0.00970853
ENSMUSG00000024511	Rab27b	80718	RAB27B, member RAS oncogene family	2.17642	2.4947e-05
ENSMUSG00000062168	Ppef1	237178	protein phosphatase with EF hand calcium-binding domain 1	2.13162	0.0164727
ENSMUSG00000058656	Samd12	320679	sterile alpha motif domain containing 12	2.07216	2.00686e-23
ENSMUSG00000033174	Mgll	23945	monoglyceride lipase	2.06446	0.00313692
ENSMUSG00000029334	Prkg2	19092	protein kinase, cGMP-dependent, type II	1.98423	0.000384755
ENSMUSG00000090394	4930523C07Rik	67647	RIKEN cDNA 4930523C07 gene	1.90324	0.0187407
ENSMUSG00000051177	Plcb1	18795	phospholipase C, beta 1	1.87185	0.000910647
ENSMUSG00000057074	Ces1g	12623	carboxylesterase 1G	1.86729	1.01632e-06
ENSMUSG00000037440	Vnn1	22361	vanin 1	1.80357	9.16588e-13
ENSMUSG00000061751	Kalrn	545156	kalirin, RhoGEF kinase	1.70727	0.0248231
ENSMUSG00000082229	Nap1l2	17954	nucleosome assembly protein 1-like 2	1.67261	9.27712e-05
ENSMUSG00000038608	Dock10	210293	dedicator of cytokinesis 10	1.58415	3.99396e-05
ENSMUSG00000032594	Ip6k1	27399	inositol hexaphosphate kinase 1	1.58056	0.0481551
ENSMUSG00000042581	Thsd7b	210417	thrombospondin, type I, domain containing 7B	1.50587	1.16925e-09
ENSMUSG00000018909	Arrb1	109689	arrestin, beta 1	1.50252	1.02807e-15
ENSMUSG00000047963	Stbd1	52331	starch binding domain 1	1.47934	0.0314901
ENSMUSG00000094707	A830019P07Rik	329056	RIKEN cDNA A830019P07 gene	1.3904	5.15587e-06
ENSMUSG00000030022	Adamts9	101401	a disintegrin-like and metallopeptidase (reprolysin type) with thrombospondin type 1 motif, 9	1.35965	0.0178889
ENSMUSG00000036306	Lzts1	211134	leucine zipper, putative tumor suppressor 1	1.35768	0.0141481
ENSMUSG00000048485	Zbtb8b	215627	zinc finger and BTB domain containing 8b	1.35072	2.99158e-10
ENSMUSG00000055137	Sugct	192136	succinyl-CoA glutarate-CoA transferase	1.31702	0.0210555
ENSMUSG00000040936	Ulk4	209012	unc-51-like kinase 4	1.30746	0.0260261
ENSMUSG00000045573	Penk	18619	preproenkephalin	1.28552	2.43605e-08
ENSMUSG00000033900	Map9	213582	microtubule-associated protein 9	1.25987	0.00573289
ENSMUSG00000040046	Tph1	21990	tryptophan hydroxylase 1	1.25281	2.92967e-06
ENSMUSG00000056486	Chn1	108699	chimerin 1	1.22958	7.84443e-05
ENSMUSG00000028613	Lrp8	16975	low density lipoprotein receptor-related protein 8, apolipoprotein e receptor	1.22593	0.045911
ENSMUSG00000019577	Pdk4	27273	pyruvate dehydrogenase kinase, isoenzyme 4	1.2208	5.40285e-05
ENSMUSG00000022037	Clu	12759	clusterin	1.21753	9.77679e-15
ENSMUSG00000028364	Tnc	21923	tenascin C	1.21594	3.33269e-06
ENSMUSG00000030844	Rgs10	67865	regulator of G-protein signalling 10	1.20987	0.00423758
ENSMUSG00000025158	Rfng	19719	RFNG O-fucosylpeptide 3-beta-N-acetylglucosaminyltransferase	1.205	6.16862e-10
ENSMUSG00000076617	Ighm	16019	immunoglobulin heavy constant mu	1.20266	1.94655e-08
ENSMUSG00000026981	Il1rn	16181	interleukin 1 receptor antagonist	1.18831	1.99912e-13
ENSMUSG00000061859	Patj	12695	PATJ, crumbs cell polarity complex component	1.17901	9.69284e-05
ENSMUSG00000019647	Sema6a	20358	sema domain, transmembrane domain (TM), and cytoplasmic domain, (semaphorin) 6A	1.17497	0.0350604
ENSMUSG00000039114	Nrn1	68404	neuritin 1	1.15651	4.66892e-13
ENSMUSG00000019889	Ptprk	19272	protein tyrosine phosphatase, receptor type, K	1.15382	3.4945e-13
ENSMUSG00000030409	Dmpk	13400	dystrophia myotonica-protein kinase	1.14885	5.1703e-24
ENSMUSG00000053205	Styx	56291	serine/threonine/tyrosine interaction protein	1.14746	0.00189231
ENSMUSG00000037362	Ccn3	18133	cellular communication network factor 3	1.13844	1.50189e-42
ENSMUSG00000115483	Gm9732	108168154	predicted gene 9732	1.11	1.83166e-08
ENSMUSG00000096834	Gm15127	434866	predicted gene 15127	1.09416	0.00686207
ENSMUSG00000056602	Fry	320365	FRY microtubule binding protein	1.07738	0.00901388
ENSMUSG00000059430	Actg2	11468	actin, gamma 2, smooth muscle, enteric	1.05773	0.0304066
ENSMUSG00000034308	Sdr42e1	74032	short chain dehydrogenase/reductase family 42E, member 1	1.04201	0.00580028
ENSMUSG00000020333	Acsl6	216739	acyl-CoA synthetase long-chain family member 6	1.03919	0.0222898
ENSMUSG00000026109	Tmeff2	56363	transmembrane protein with EGF-like and two follistatin-like domains 2	1.03064	0.00112639
ENSMUSG00000023913	Pla2g7	27226	phospholipase A2, group VII (platelet-activating factor acetylhydrolase, plasma)	1.02436	0.000523116
ENSMUSG00000037419	Endod1	71946	endonuclease domain containing 1	1.02402	0.00155929
ENSMUSG00000028226	Mmp16	17389	matrix metallopeptidase 16	1.01567	0.000363096
ENSMUSG00000033610	Pank1	75735	pantothenate kinase 1	1.0127	0.00684951
ENSMUSG00000050052	Tdrp	72148	testis development related protein	1.00894	3.76184e-06
ENSMUSG00000006519	Cyba	13057	cytochrome b-245, alpha polypeptide	-1.0023	2.98524e-05
ENSMUSG00000033016	Nfatc1	18018	nuclear factor of activated T cells, cytoplasmic, calcineurin dependent 1	-1.01562	2.7271e-06
ENSMUSG00000046318	Ccbe1	320924	collagen and calcium binding EGF domains 1	-1.02234	9.69196e-10
ENSMUSG00000028036	Ptgfr	19220	prostaglandin F receptor	-1.04653	4.51453e-10
ENSMUSG00000034839	Larp6	67557	La ribonucleoprotein domain family, member 6	-1.05357	3.17862e-08
ENSMUSG00000028328	Tmod1	21916	tropomodulin 1	-1.06055	1.86939e-05
ENSMUSG00000020312	Shc2	216148	SHC (Src homology 2 domain containing) transforming protein 2	-1.06473	0.00266671
ENSMUSG00000018920	Cxcl16	66102	chemokine (C-X-C motif) ligand 16	-1.07269	2.32661e-05
ENSMUSG00000035273	Hpse	15442	heparanase	-1.07924	3.63523e-05
ENSMUSG00000027797	Dclk1	13175	doublecortin-like kinase 1	-1.08366	1.47907e-11
ENSMUSG00000048126	Col6a3	12835	collagen, type VI, alpha 3	-1.08507	1.02782e-07
ENSMUSG00000041481	Serpina3g	20715	serine (or cysteine) peptidase inhibitor, clade A, member 3G	-1.08571	2.37396e-14
ENSMUSG00000035357	Pdzrn3	55983	PDZ domain containing RING finger 3	-1.08685	0.0263033
ENSMUSG00000073599	Ecscr	68545	endothelial cell surface expressed chemotaxis and apoptosis regulator	-1.0931	0.000506254
ENSMUSG00000024042	Sik1	17691	salt inducible kinase 1	-1.10286	0.00253712
ENSMUSG00000002908	Kcnn1	84036	potassium intermediate/small conductance calcium-activated channel, subfamily N, member 1	-1.10936	0.0266249
ENSMUSG00000022584	Ly6c2	100041546	lymphocyte antigen 6 complex, locus C2	-1.1106	2.45664e-15
ENSMUSG00000022512	Cldn1	12737	claudin 1	-1.11731	0.00583527
ENSMUSG00000079018	Ly6c1	17067	lymphocyte antigen 6 complex, locus C1	-1.12648	1.11718e-58
ENSMUSG00000020901	Pik3r5	320207	phosphoinositide-3-kinase regulatory subunit 5	-1.13561	0.00472426
ENSMUSG00000037405	Icam1	15894	intercellular adhesion molecule 1	-1.14231	8.3199e-05
ENSMUSG00000049848	Ceacam19	319930	carcinoembryonic antigen-related cell adhesion molecule 19	-1.15051	0.00249784
ENSMUSG00000105161				-1.15064	0.000271773
ENSMUSG00000024084	Qpct	70536	glutaminyl-peptide cyclotransferase (glutaminyl cyclase)	-1.16646	6.72196e-34
ENSMUSG00000002020	Ltbp2	16997	latent transforming growth factor beta binding protein 2	-1.16948	3.48658e-05
ENSMUSG00000035385	Ccl2	20296	chemokine (C-C motif) ligand 2	-1.17304	9.23868e-13
ENSMUSG00000110423				-1.1972	0.011966
ENSMUSG00000019082	Slc25a22	68267	solute carrier family 25 (mitochondrial carrier, glutamate), member 22	-1.20325	0.000122314
ENSMUSG00000068580	Zfyve19	72008	zinc finger, FYVE domain containing 19	-1.2047	0.00684951
ENSMUSG00000031722	Hp	15439	haptoglobin	-1.23461	2.01559e-10
ENSMUSG00000021091	Serpina3n	20716	serine (or cysteine) peptidase inhibitor, clade A, member 3N	-1.24665	1.14377e-20
ENSMUSG00000025856	Pdgfa	18590	platelet derived growth factor, alpha	-1.26229	0.0137163
ENSMUSG00000061414	Cracr2a	381812	calcium release activated channel regulator 2A	-1.27802	0.000332843
ENSMUSG00000035373	Ccl7	20306	chemokine (C-C motif) ligand 7	-1.28348	7.42421e-13
ENSMUSG00000052613	Pcdh15	11994	protocadherin 15	-1.29259	5.22681e-11
ENSMUSG00000009281	Rarres2	71660	retinoic acid receptor responder (tazarotene induced) 2	-1.30675	7.9803e-14
ENSMUSG00000040907	Atp1a3	232975	ATPase, Na+/K+ transporting, alpha 3 polypeptide	-1.31603	5.54081e-07
ENSMUSG00000108825				-1.34787	0.0206129
ENSMUSG00000049404	Rarres1	109222	retinoic acid receptor responder (tazarotene induced) 1	-1.34816	4.39374e-05
ENSMUSG00000084989	Crocc2	381284	ciliary rootlet coiled-coil, rootletin family member 2	-1.3653	0.0355665
ENSMUSG00000020758	Itgb4	192897	integrin beta 4	-1.37685	6.26603e-22
ENSMUSG00000064294	Aox3	71724	aldehyde oxidase 3	-1.39086	7.14713e-05
ENSMUSG00000017417	Plxdc1	72324	plexin domain containing 1	-1.39818	2.33885e-05
ENSMUSG00000000782	Tcf7	21414	transcription factor 7, T cell specific	-1.42264	1.79422e-06
ENSMUSG00000024810	Il33	77125	interleukin 33	-1.42998	3.48634e-18
ENSMUSG00000033327	Tnxb	81877	tenascin XB	-1.46607	1.028e-11
ENSMUSG00000024866	Acy3	71670	aspartoacylase (aminoacylase) 3	-1.48602	0.00990532
ENSMUSG00000067049	Unc93a	381058	unc-93 homolog A	-1.49509	0.000333543
ENSMUSG00000040297	Suco	226551	SUN domain containing ossification factor	-1.51383	0.0478931
ENSMUSG00000039145	Camk1d	227541	calcium/calmodulin-dependent protein kinase ID	-1.56303	0.00125849
ENSMUSG00000115936				-1.64952	1.53586e-11
ENSMUSG00000017737	Mmp9	17395	matrix metallopeptidase 9	-1.6926	1.16235e-41
ENSMUSG00000042784	Muc1	17829	mucin 1, transmembrane	-1.69588	0.00630301
ENSMUSG00000057933	Gsta2	14858	glutathione S-transferase, alpha 2 (Yc2)	-1.7225	1.53308e-10
ENSMUSG00000026574	Dpt	56429	dermatopontin	-1.73594	2.61755e-52
ENSMUSG00000054057	A930004D18Rik	77940	RIKEN cDNA A930004D18 gene	-1.74	0.0050655
ENSMUSG00000090231	Cfb	14962	complement factor B	-1.74653	2.7962e-17
ENSMUSG00000019122	Ccl9	20308	chemokine (C-C motif) ligand 9	-1.93175	3.83201e-05
ENSMUSG00000044337	Ackr3	12778	atypical chemokine receptor 3	-1.95464	2.38442e-05
ENSMUSG00000034845	Plvap	84094	plasmalemma vesicle associated protein	-2	5.51049e-07
ENSMUSG00000074785	Plxnc1	54712	plexin C1	-2.02309	0.0267884
ENSMUSG00000046275	Trarg1	237858	trafficking regulator of GLUT4 (SLC2A4) 1	-2.21819	0.00131897
ENSMUSG00000020044	Timp3	21859	tissue inhibitor of metalloproteinase 3	-2.24202	1.82983e-66
ENSMUSG00000073787	Gm10575	100126795	predicted gene 10575	-2.26949	0.0064937
ENSMUSG00000028255	Clca1	23844	chloride channel accessory 1	-2.32839	0.038588
ENSMUSG00000078249	Hmga1b	111241	high mobility group AT-hook 1B	-2.36216	0.0416083
ENSMUSG00000024164	C3	12266	complement component 3	-2.40334	1.19775e-50
ENSMUSG00000043613	Mmp3	17392	matrix metallopeptidase 3	-2.50062	1.17943e-18
ENSMUSG00000020264	Slc36a2	246049	solute carrier family 36 (proton/amino acid symporter), member 2	-2.53302	6.2969e-05
ENSMUSG00000101337	Dnah7c	100101919	dynein, axonemal, heavy chain 7C	-3.01995	0.0204025
ENSMUSG00000073418	C4b	12268	complement component 4B (Chido blood group)	-3.23152	3.84777e-63
ENSMUSG00000100113				-6.65608	0.000156753
