# Supplementary material for: Important functional role of the protein osteopontin in the progression of malignant pleural mesothelioma
Source: Front Immunol. 2023 Jun 16;14:1116430. doi: 10.3389/fimmu.2023.1116430 (PMC10312076; doi:10.3389/fimmu.2023.1116430)
Supplement: Supplementary Table 2 — Single-Cell Transcriptome Sequencing analysis: list of pathways. [file Table_2.xlsx]

## Sheet: enrichment_shOPN_vs_CTR
	Description	padj	geneID	Count
R-MMU-372790	Signaling by GPCR	1.60426e-05	Rgs2/Mgll/Plcb1/Kalrn/Arrb1/Penk/Ptgfr/Cxcl16/Pik3r5/Ccl7/Ccl9/Ackr3/C3/Mmp3	14
R-MMU-388396	GPCR downstream signalling	3.51981e-05	Rgs2/Mgll/Plcb1/Kalrn/Arrb1/Penk/Ptgfr/Cxcl16/Pik3r5/Ccl9/Ackr3/C3/Mmp3	13
R-MMU-373076	Class A/1 (Rhodopsin-like receptors)	0.000363724	Penk/Ptgfr/Cxcl16/Ccl7/Ccl9/Ackr3/C3	7
R-MMU-375276	Peptide ligand-binding receptors	0.000408758	Penk/Cxcl16/Ccl7/Ccl9/Ackr3/C3	6
R-MMU-416476	G alpha (q) signalling events	0.00060473	Rgs2/Mgll/Plcb1/Kalrn/Ptgfr/Ccl9/Mmp3	7
R-MMU-1474244	Extracellular matrix organization	0.00110498	Tnc/Mmp16/Icam1/Ltbp2/Pdgfa/Itgb4/Tnxb/Mmp9/Mmp3	9
R-MMU-500792	GPCR ligand binding	0.00110498	Penk/Ptgfr/Cxcl16/Ccl7/Ccl9/Ackr3/C3	7
R-MMU-76002	Platelet activation, signaling and aggregation	0.00137866	Rab27b/Mgll/Arrb1/Clu/Endod1/Pik3r5/Pdgfa/Rarres2/Timp3	9
R-MMU-397014	Muscle contraction	0.00290696	Trdn/Scn3a/Dmpk/Actg2/Tmod1/Atp1a3	6
R-MMU-1592389	Activation of Matrix Metalloproteinases	0.00332694	Mmp16/Mmp9/Mmp3	3
R-MMU-114608	Platelet degranulation	0.00338725	Rab27b/Clu/Endod1/Pdgfa/Rarres2/Timp3	6
R-MMU-76005	Response to elevated platelet cytosolic Ca2+	0.00379332	Rab27b/Clu/Endod1/Pdgfa/Rarres2/Timp3	6
R-MMU-977606	Regulation of Complement cascade	0.00436879	Clu/C3/C4b	3
R-MMU-166658	Complement cascade	0.00635631	Clu/C3/C4b	3
R-MMU-418594	G alpha (i) signalling events	0.00959722	Plcb1/Penk/Cxcl16/Ccl9/Ackr3/C3	6
R-MMU-380108	Chemokine receptors bind chemokines	0.0155322	Cxcl16/Ccl7/Ackr3	3
R-MMU-5576891	Cardiac conduction	0.0162023	Trdn/Scn3a/Dmpk/Atp1a3	4
R-MMU-5578775	Ion homeostasis	0.0290123	Trdn/Dmpk/Atp1a3	3
R-MMU-109582	Hemostasis	0.030881	Rab27b/Mgll/Dock10/Arrb1/Clu/Endod1/Pik3r5/Pdgfa/Rarres2/Timp3	10
